# Supplementary material for: Correction of Arterial-Phase Motion Artifacts in Gadoxetic Acid-Enhanced Liver MRI Using an Innovative Unsupervised Network
Source: Bioengineering (Basel). 2023 Oct 13;10(10):1192. doi: 10.3390/bioengineering10101192 (PMC10604307; doi:10.3390/bioengineering10101192)
Supplement: Supplementary file 1 [file bioengineering-10-01192-s001.zip]

Archive with 1 entries (1 files):
- bioengineering-2588358-supplementary.pdf
